# Supplementary material for: Prognostic modeling of oral cancer by gene profiles and clinicopathological co-variables
Source: Oncotarget. 2017 Jul 26;8(35):59312–23. doi: 10.18632/oncotarget.19576 (PMC5601734; doi:10.18632/oncotarget.19576)
Supplement: Supplementary file 2 [file oncotarget-08-59312-s002.xlsx]

## Sheet: Suppl table 4 - FDRs array data
Supplementary Table 1: Genes with false discovery rate <0.1 on microarray data
FDR < 0.10 for survival of AC1					FDR based on Fisher combined p-value < 0.10 for N stage of AC1 + AC2
Gene	Probe	FDR survival	p-value Survival	p-value Recurrence	Gene	Probe	Fisher's combined test FDR	Fisher's combined test p-value	p-value AC1	p-value AC2
TANC2	A_23_P431404	0.00576229	1.53e-07	0.0596598	FN1	A_24_P334130	2.52549e-09	2.49518e-06	8.3e-08	0.0012692
SELP	A_23_P137697	0.025516	1.69e-06	0.0265024	P4HA1	A_24_P406693	5.19929e-08	2.56845e-05	3.96e-05	6.31e-05
C9orf116	A_23_P422115	0.025516	2.06e-06	0.0412505	ADAM12	A_23_P350512	1.02819e-07	3.38616e-05	8.35e-08	0.0612906
C9orf50	A_23_P406785	0.025516	2.71e-06	0.139673	FN1	A_24_P85539	5.35182e-07	0.00013219	3.49e-06	0.00835667
CDK9	A_23_P158083	0.0288585	4.99e-06	0.00530003	SCG5	A_23_P62081	1.03363e-06	0.000204245	2.42e-07	0.241948
ENST00000362067	A_24_P919789	0.0288585	6.13e-06	0.00554329	SPOCK1	A_24_P354689	1.40454e-06	0.00023128	4.83e-06	0.0167816
FLJ25410	A_23_P89101	0.0288585	6.08e-06	0.212338	TIMM8B	A_23_P98382	1.63933e-06	0.00023138	0.000335417	0.000284749
SPINK4	A_23_P71880	0.0288585	4.37e-06	0.42043	AL050204	A_24_P937691	3.05599e-06	0.000377414	0.000498127	0.000371773
R78584	A_24_P225862	0.0341012	9.05e-06	0.00770179	COL5A1	A_23_P158593	3.96382e-06	0.000435139	1.19e-06	0.205299
ZNF366	A_23_P407096	0.0341012	9.5e-06	0.0392786	ADAM12	A_23_P202327	6.02222e-06	0.000594995	3.01e-06	0.1268
TCEB3C	A_23_P315910	0.0341012	9.96e-06	0.175753	COL5A1	A_23_P83818	1.28437e-05	0.0011536	5.79e-06	0.148194
CCDC88	A_23_P24384	0.043939	1.4e-05	0.00215516	COL6A1	A_24_P331918	1.53914e-05	0.00117863	2.19e-05	0.0475683
ADCY4	A_23_P381261	0.0513319	3.01e-05	0.00102097	SERPINH1	A_23_P76006	1.55084e-05	0.00117863	6.85e-05	0.015332
LOC642730	A_24_P683013	0.0513319	2.59e-05	0.00338064	EVA1	A_23_P150379	1.70844e-05	0.00120567	3.79e-05	0.0307432
BC015370	A_24_P205154	0.0513319	3.56e-05	0.00375765	MGC11257	A_23_P134477	2.21861e-05	0.00146132	0.00144688	0.00106617
CCDC88	A_23_P24389	0.0513319	2.92e-05	0.00583702	SDC2	A_24_P380734	2.61176e-05	0.00161276	0.000427622	0.00429914
RASA4	A_24_P943263	0.0513319	3.31e-05	0.0116979	CALD1	A_23_P42575	3.17673e-05	0.00184624	1.06e-05	0.214129
C21orf125	A_32_P214178	0.0513319	2.47e-05	0.0120092	COL11A1	A_23_P11806	3.53348e-05	0.00186879	8.32e-05	0.0305952
ENST00000380632	A_32_P6646	0.0513319	3.36e-05	0.0141583	LGALS1	A_23_P166459	3.59382e-05	0.00186879	1.87e-05	0.138631
CBFA2T3	A_23_P500741	0.0513319	2.89e-05	0.0334171	FAP	A_23_P56746	4.97126e-05	0.0024558	1.6e-05	0.229931
IL27RA	A_24_P348326	0.0513319	3.41e-05	0.0491627	MLL	A_24_P281913	5.54334e-05	0.00260801	4.41e-05	0.0938388
NRIP3	A_23_P47682	0.0513319	2.54e-05	0.0710459	PLA2G4B	A_23_P403424	6.4057e-05	0.00287674	0.000259755	0.0186273
TMEM31	A_23_P352717	0.0513319	2.99e-05	0.109361	CSTB	A_23_P154894	6.79584e-05	0.00291926	0.000447978	0.0115143
PTPN14	A_23_P149111	0.0513319	3.68e-05	0.162719	CCND1	A_24_P193011	7.71498e-05	0.003176	0.00118644	0.00498761
SPATA17	A_23_P346912	0.0513319	3.18e-05	0.205845	COL5A2	A_23_P10391	8.54068e-05	0.00337528	2.21e-05	0.298942
CCND1	A_24_P193011	0.0513319	2.43e-05	0.253717	TRIO	A_24_P42603	9.48869e-05	0.0036057	7.45e-05	0.0994006
ESM1	A_23_P144843	0.0513319	2.67e-05	0.779796	POSTN	A_24_P347411	9.94298e-05	0.00363839	0.000200951	0.0387693
RASGRP2	A_23_P64058	0.0517852	3.85e-05	0.270157	LARP6	A_23_P117782	0.000108662	0.00383423	0.00014763	0.0581109
ZNF406	A_32_P109922	0.0520775	4.01e-05	0.272378	KDELR2	A_24_P42517	0.000114959	0.0038699	0.000128569	0.0709353
LOC645277	A_32_P49867	0.0565948	5.56e-05	0.00629706	SEC11L1	A_23_P380917	0.000120261	0.0038699	2.6e-05	0.368381
PVRL3	A_23_P80763	0.0565948	5.51e-05	0.00791789	TPM2	A_23_P216501	0.000121424	0.0038699	6.63e-05	0.145982
C6orf189	A_23_P145054	0.0565948	4.84e-05	0.0258944	IGF1R	A_23_P305680	0.000131792	0.00401429	0.00269769	0.00392194
LOC645733	A_32_P3572	0.0565948	5.25e-05	0.0386438	CLEC11A	A_23_P153489	0.00013408	0.00401429	0.000227427	0.0474001
LOC92689	A_23_P132915	0.0565948	5.49e-05	0.106318	DENND2D	A_23_P85952	0.000156251	0.00454048	0.00120266	0.0105874
THC2278340	A_24_P479364	0.0565948	4.78e-05	0.21572	TGM3	A_23_P57118	0.000162919	0.00459896	0.00194941	0.0068358
TMEFF1	A_24_P274987	0.0565948	5.54e-05	0.243897	TPM1	A_23_P391586	0.000177079	0.00479951	6.19e-05	0.235741
RESP18	A_24_P59236	0.0565948	4.68e-05	0.44225	PPL	A_23_P106906	0.000179739	0.00479951	0.000812433	0.0182556
CPNE5	A_23_P360804	0.0577814	5.83e-05	0.0156589	TPM1	A_32_P89709	0.00018875	0.00488592	9.52e-05	0.164326
TNFRSF10B	A_23_P169030	0.0583761	6.51e-05	0.125934	TPM1	A_23_P206018	0.000195645	0.00488592	0.000115995	0.140248
RAI1	A_23_P77807	0.0583761	6.21e-05	0.13662	FBXO32	A_23_P82814	0.000200358	0.00488592	0.00346527	0.00481811
OPRK1	A_32_P33576	0.0583761	6.39e-05	0.251746	CCND1	A_24_P124550	0.000202756	0.00488592	0.00104961	0.0161146
EFNA1	A_23_P113005	0.0583761	6.1e-05	0.414123	C1QTNF6	A_24_P211565	0.000211658	0.00489446	4.88e-05	0.36324
SESTD1	A_23_P367610	0.0586329	6.81e-05	0.0426416	NDUFV3	A_23_P211285	0.000219914	0.00489446	0.00309725	0.00596727
FLT3	A_23_P99442	0.0586329	6.85e-05	0.179082	COL1A2	A_24_P265274	0.000221248	0.00489446	0.000208757	0.0891208
GCET2	A_24_P182947	0.0603429	7.21e-05	0.12204	SPARC	A_23_P7642	0.000222926	0.00489446	6.29e-05	0.298231
AK097371	A_24_P661612	0.0620795	8.62e-05	0.000476024	NID2	A_23_P163087	0.00022805	0.00489811	2.47e-05	0.778544
NARG2	A_32_P129419	0.0620795	9.78e-05	0.01083	SRPX2	A_23_P136978	0.000233191	0.00490198	0.000214211	0.0919844
FBXO36	A_23_P432554	0.0620795	9.64e-05	0.0627946	ALOX12B	A_23_P83634	0.000259773	0.00534699	0.000684393	0.0323953
RP11-138L21.1	A_23_P20532	0.0620795	8.32e-05	0.0656284	RAB3D	A_24_P236956	0.000284898	0.00574447	0.00106041	0.0231297
WDR31	A_24_P6674	0.0620795	8.11e-05	0.0744344	TGM1	A_23_P65618	0.00029094	0.00574898	0.00613312	0.00409199
IL18	A_23_P104798	0.0620795	9.75e-05	0.143322	AK022065	A_24_P478423	0.000302269	0.00585573	0.0047371	0.00552413
COL4A5	A_24_P290153	0.0620795	8.43e-05	0.169272	RAB10	A_23_P165879	0.000326479	0.00620311	0.0538287	0.000528942
STC2	A_23_P110686	0.0620795	9.89e-05	0.177906	SERPINB2	A_24_P245379	0.000373448	0.00696163	0.000744228	0.0443309
BANK1	A_23_P10232	0.0620795	9.29e-05	0.188272	DBI	A_23_P79199	0.000387197	0.00708428	0.0295884	0.00116016
NAPSA	A_23_P90130	0.0620795	9.36e-05	0.204832	TRIM29	A_23_P203267	0.000415711	0.00746769	0.000597215	0.0621416
P2RY14	A_24_P165864	0.0620795	8.48e-05	0.304901	CALD1	A_24_P921366	0.000427661	0.00754516	4.25e-05	0.900823
CTTN	A_23_P202823	0.0620795	8.44e-05	0.30643	P4HA2	A_23_P30363	0.000450001	0.00780003	7.2e-05	0.56233
TNFRSF19	A_24_P56310	0.0620795	8.2e-05	0.374791	RGS5	A_23_P46045	0.000461595	0.00780835	0.00468787	0.00888155
CXCL13	A_23_P121695	0.0620795	9e-05	0.553708	MLL	A_24_P127812	0.000466288	0.00780835	0.00031651	0.133017
GLCE	A_23_P151870	0.0620795	8.78e-05	0.653502	MGC4677	A_24_P273143	0.000506731	0.00834417	0.000258386	0.178546
FBXO36	A_24_P254702	0.0669013	0.000108358	0.150662	RAB11FIP1	A_23_P31873	0.000528199	0.00855509	0.000275595	0.175217
FBXO9	A_23_P254120	0.0674366	0.000131364	0.00798329	P4HA2	A_23_P18966	0.000604042	0.00954076	0.000154862	0.361476
SELE	A_23_P97112	0.0674366	0.000134293	0.0145194	HSPC159	A_23_P430818	0.000608368	0.00954076	0.00461474	0.0122262
CCDC48	A_23_P166566	0.0674366	0.000129417	0.0188705	COL5A2	A_23_P33196	0.000623062	0.00960507	6.44e-05	0.899455
CCDC113	A_24_P73730	0.0674366	0.00013371	0.0353436	INVS	A_23_P157970	0.000631912	0.00960507	8.7e-05	0.67624
AFF1	A_23_P169619	0.0674366	0.000126714	0.0444387	TGFBI	A_23_P156327	0.000679204	0.0100575	0.000103946	0.612895
GFRA2	A_24_P96505	0.0674366	0.000128661	0.0617662	COL5A3	A_23_P55749	0.000683408	0.0100575	0.00025701	0.249575
CLEC3B	A_23_P69497	0.0674366	0.000132865	0.0891747	UBTD1	A_23_P161501	0.000697794	0.0100575	0.000522959	0.125507
MTL5	A_24_P25234	0.0674366	0.000131657	0.0966329	EIF4A2	A_32_P134402	0.000709098	0.0100575	0.228986	0.000291764
KIAA0746	A_23_P426021	0.0674366	0.00013387	0.114891	TAGLN	A_23_P87013	0.000712572	0.0100575	0.00729675	0.00920566
PPP1R16B	A_23_P352535	0.0674366	0.000123918	0.127673	GDPD3	A_23_P26511	0.000831809	0.0115651	0.00524533	0.0151937
CD19	A_23_P113572	0.0674366	0.00013313	0.200568	COL6A1	A_32_P32254	0.000842797	0.0115651	0.000171712	0.470911
THC2375612	A_32_P144999	0.0674366	0.000126495	0.228848	SEC11L1	A_24_P79413	0.000867768	0.0117446	0.000151657	0.550688
BTN3A2	A_24_P252078	0.0674366	0.000115591	0.501524	DEFB103A	A_23_P169017	0.000883709	0.0117987	0.0159398	0.00534607
BTN3A2	A_23_P391264	0.0674366	0.000130213	0.516359	SNRP70	A_23_P4902	0.000938465	0.0123627	0.00229149	0.0397469
LOC149351	A_24_P520767	0.0704929	0.000142251	0.0177168	GALNT2	A_24_P353794	0.000995904	0.0129021	0.00171871	0.0565981
AK000901	A_32_P126410	0.073482	0.000150234	0.416148	SPINK5	A_23_P356494	0.00100553	0.0129021	0.0108632	0.00905052
C14orf81	A_24_P153558	0.0742957	0.000155843	0.0252079	OPN3	A_23_P74391	0.00114929	0.0141246	0.00206854	0.0551245
THC2319172	A_32_P875465	0.0742957	0.000154494	0.518217	CDH2	A_23_P38732	0.00114931	0.0141246	0.000175835	0.648504
C12orf35	A_24_P273561	0.0756495	0.000166207	0.0735345	PRSS23	A_23_P150789	0.00118659	0.0141246	0.00030646	0.385512
IL3RA	A_32_P217750	0.0756495	0.000166827	0.122603	COL6A3	A_32_P156322	0.00119556	0.0141246	0.00291729	0.0408381
BLNK	A_24_P64344	0.0756495	0.000167535	0.169087	EVA1	A_24_P278552	0.00119796	0.0141246	0.00548456	0.0217706
MS4A1	A_23_P116371	0.0756495	0.000166096	0.236714	IGHG1	A_23_P158817	0.00119856	0.0141246	0.00149566	0.0798766
FCRL3	A_23_P103803	0.0756495	0.000168726	0.255567	PLA2G4B	A_23_P218203	0.00120087	0.0141246	0.000835113	0.143363
TCL1A	A_23_P357717	0.0756692	0.000170779	0.334543	SLC2A4RG	A_23_P102575	0.00126383	0.0146902	0.00227954	0.0555895
THC2444078	A_23_P88988	0.076887	0.000175569	0.0749357	MAN1B1	A_23_P94857	0.00134848	0.0154919	0.000223281	0.609951
STEAP3	A_24_P200000	0.0798418	0.000190796	0.00649054	COL5A2	A_32_P218734	0.00136636	0.0155168	0.00140466	0.098387
CCDC93	A_23_P91062	0.0798418	0.000188049	0.159612	IGHG1	A_23_P218126	0.00142092	0.0159531	0.00111303	0.129696
C6orf32	A_24_P941359	0.0798418	0.000186215	0.71924	ADC	A_23_P103371	0.001453	0.0161299	0.00183583	0.0806107
ERGIC1	A_23_P333227	0.0798418	0.000189731	0.763166	WAC	A_23_P201996	0.00153702	0.016873	0.00254762	0.0618419
AY358804	A_23_P76136	0.0802466	0.000202055	0.00659661	PDGFC	A_23_P58396	0.00157987	0.0169712	0.000827658	0.196279
KIAA1772	A_23_P119040	0.0802466	0.000204002	0.00969197	RAB11FIP1	A_24_P945029	0.00158031	0.0169712	0.000205379	0.791234
GJA4	A_23_P1083	0.0802466	0.000207901	0.0217301	PLEC1	A_24_P913056	0.00161795	0.0171886	0.000370407	0.45038
GRK5	A_23_P12884	0.0802466	0.000196068	0.0331464	TPM1	A_24_P44462	0.00169103	0.0177738	0.000477053	0.367356
PPP1R3B	A_23_P216199	0.0802466	0.000196355	0.0757124	GPX7	A_24_P418816	0.00186247	0.0193697	0.00167956	0.116219
GARNL3	A_24_P136522	0.0802466	0.000204574	0.102369	SPRR3	A_23_P62709	0.00189988	0.0194761	0.00139948	0.142611
AL514561	A_32_P123176	0.0802466	0.000200372	0.155303	PPP2R2A	A_23_P123539	0.00191212	0.0194761	0.00467669	0.0429834
CCR7	A_23_P343398	0.0802466	0.000208809	0.29329	KDELR2	A_23_P19938	0.00201943	0.0203591	0.00395375	0.0540429
ICAM3	A_23_P164691	0.0807614	0.000212293	0.383821	PCOLCE	A_23_P251499	0.00216317	0.0215881	0.000933278	0.247258
RNF32	A_23_P19816	0.0831094	0.000221683	0.0679557	THBS2	A_24_P605612	0.00222886	0.0220211	0.00032033	0.744919
DCX	A_23_P500328	0.0831094	0.00022373	0.0973088	PDGFC	A_24_P163168	0.00225457	0.0220546	0.0260247	0.00928749
NAPSB	A_23_P90125	0.0831094	0.000227292	0.175387	NDUFV3	A_24_P416951	0.00236256	0.0228845	0.00465478	0.0547208
TPBG	A_23_P59261	0.0831094	0.000226184	0.560676	BASP1	A_23_P213385	0.00239584	0.0229815	0.000288611	0.896496
RAMP3	A_23_P111737	0.0854418	0.000238208	0.164243	TRIM29	A_23_P340123	0.00242158	0.023005	0.000828632	0.316012
PGM5	A_24_P120907	0.0854418	0.000236127	0.504052	ADC	A_24_P11462	0.00246032	0.0231504	0.00264627	0.10073
PECAM1	A_23_P252471	0.0857452	0.000245836	0.0650875	LAMB3	A_23_P86012	0.00250846	0.0233723	0.000749627	0.363403
PARP11	A_24_P188056	0.0857452	0.000241914	0.112554	COL4A1	A_24_P68342	0.00253121	0.0233723	0.000992133	0.277372
LRAT	A_32_P113066	0.0857452	0.000245884	0.570373	SERPINB13	A_23_P432978	0.00261582	0.0239299	0.00585029	0.0488069
C6orf182	A_24_P189112	0.0858615	0.000280832	0.00995256	SLC2A4RG	A_24_P365442	0.00267362	0.0240115	0.00384982	0.0760106
POLR2A	A_24_P308128	0.0858615	0.000277498	0.0164305	CNFN	A_23_P27473	0.00268984	0.0240115	0.00739308	0.039851
C20orf160	A_23_P91414	0.0858615	0.000250865	0.0176275	PRSS23	A_24_P937405	0.00269765	0.0240115	0.000377856	0.782261
PLCG2	A_23_P106675	0.0858615	0.000279738	0.0360303	COL3A1	A_24_P402242	0.0027559	0.0242508	0.00337433	0.0897245
KIAA2002	A_23_P65851	0.0858615	0.000289077	0.0410724	MICAL2	A_23_P24843	0.00277363	0.0242508	0.000339337	0.898662
SPARCL1	A_23_P113351	0.0858615	0.000279185	0.0718971	UTP15	A_23_P213441	0.00303331	0.0262886	0.000477376	0.706426
LRRTM4	A_24_P60268	0.0858615	0.000269004	0.0738911	ADAMTS2	A_23_P213615	0.00307491	0.0264175	0.00123718	0.276791
SDF2L1	A_23_P6344	0.0858615	0.000280501	0.0847179	SLPI	A_23_P91230	0.00322306	0.0274516	0.00129597	0.278609
CNR2	A_23_P310931	0.0858615	0.000294093	0.088953	PI3	A_23_P210465	0.00340602	0.0285275	0.00585584	0.065617
PRSS12	A_23_P121637	0.0858615	0.00025964	0.0916515	TRIO	A_23_P425880	0.00340713	0.0285275	0.00489606	0.0785089
IFT57	A_23_P121386	0.0858615	0.000262339	0.132244	AP2M1	A_23_P155624	0.00350098	0.029067	0.000961785	0.41209
PCDHA5	A_23_P334045	0.0858615	0.000283219	0.136513	PPP2CB	A_23_P134693	0.00370825	0.0304927	0.0102987	0.0410649
KIAA1909	A_23_P81640	0.0858615	0.000294009	0.175379	TRIO	A_24_P913431	0.00373443	0.0304927	0.00086855	0.490801
TDRKH	A_24_P41975	0.0858615	0.000258957	0.187823	PCNT	A_23_P57347	0.00383115	0.031026	0.00684262	0.0641232
TBCC	A_23_P251248	0.0858615	0.000269325	0.237035	DENND2D	A_23_P311346	0.00414446	0.0332905	0.0524997	0.00913403
FCRL3	A_23_P358438	0.0858615	0.000252602	0.242735	EMP1	A_24_P921446	0.00419698	0.0333037	0.00381448	0.127517
CR620293	A_24_P854492	0.0858615	0.00029197	0.283689	TIMP2	A_23_P107401	0.00421352	0.0333037	0.00260109	0.187837
CCND1	A_24_P124550	0.0858615	0.000284588	0.347183	C10orf116	A_23_P161439	0.00428962	0.0336361	0.0343239	0.0145256
THC2340670	A_32_P154121	0.0858615	0.00028669	0.420502	LOC147645	A_23_P101246	0.00440278	0.0342515	0.0268935	0.0190933
PUS3	A_23_P13073	0.0858615	0.000290723	0.510346	HOP	A_24_P913146	0.00445352	0.0343756	0.0299985	0.0173406
C6orf32	A_23_P215009	0.0858615	0.000290082	0.601091	FTH1	A_24_P58337	0.00479155	0.0366981	0.000975186	0.579527
USHBP1	A_24_P366859	0.0860209	0.000299207	0.0216726	SPINK7	A_23_P213832	0.00492651	0.0373114	0.175093	0.00333098
CPEB3	A_23_P46813	0.0860209	0.000297797	0.0799313	MYO10	A_24_P46357	0.00494715	0.0373114	0.00156484	0.374482
NCF1	A_23_P42746	0.0864446	0.000302976	0.349625	PLCXD1	A_23_P61180	0.00502747	0.037494	0.0219414	0.0272001
EIF5	A_24_P398810	0.0869236	0.000339275	0.00114917	CREB3	A_23_P423389	0.00504728	0.037494	0.00067861	0.883391
TMEM87A	A_24_P65098	0.0869236	0.000338311	0.0171284	CXorf56	A_23_P171223	0.00525338	0.0387339	0.00841524	0.0745484
A_32_P33434	A_32_P33434	0.0869236	0.000332279	0.0624448	KLK12	A_23_P500010	0.00541448	0.0396259	0.00347819	0.18666
KLRF1	A_32_P158966	0.0869236	0.000337933	0.0773231	THBS2	A_23_P62021	0.00587778	0.0427003	0.00078131	0.91228
TMEM24	A_23_P353056	0.0869236	0.000316211	0.0833431	FBXL10	A_23_P87919	0.00598313	0.0431484	0.0069715	0.104329
IRF4	A_23_P214360	0.0869236	0.000325856	0.114598	EIF4A2	A_32_P110751	0.00623419	0.0446332	0.209365	0.00364048
AX775927	A_32_P148627	0.0869236	0.000330686	0.189291	FGFBP1	A_23_P30126	0.00648397	0.0460875	0.0843922	0.00944507
PAEP	A_23_P257129	0.0869236	0.000332061	0.24107	RGS5	A_23_P51518	0.0068365	0.0477896	0.15187	0.00557527
VEGF	A_23_P81805	0.0869236	0.000322175	0.330904	C1orf42	A_23_P12155	0.00688158	0.0477896	0.020702	0.0412082
DMXL1	A_24_P101128	0.0869236	0.000324682	0.405083	PSMD2	A_24_P42681	0.00697204	0.0477896	0.00380028	0.227853
BCNP1	A_24_P940348	0.0869236	0.000338657	0.484597	ENY2	A_23_P82748	0.00698593	0.0477896	0.00244303	0.355246
AK024456	A_24_P928281	0.0869236	0.000331029	0.505287	TPM2	A_23_P20566	0.00710684	0.0477896	0.00306455	0.288803
MLKL	A_24_P185044	0.0869236	0.000316901	0.554506	MYO10	A_23_P7596	0.00712108	0.0477896	0.00326554	0.271648
DVL3	A_23_P218884	0.0869236	0.000317345	0.865949	PAM	A_24_P933704	0.00713726	0.0477896	0.114235	0.00778552
PACSIN1	A_23_P258088	0.0869236	0.000316355	0.93633	HPS3	A_23_P40817	0.00718433	0.0477896	0.0119459	0.0750118
ATP2A3	A_23_P207632	0.0884794	0.000348449	0.323533	EPOR	A_23_P367899	0.00719543	0.0477896	0.00155187	0.57844
GIMAP6	A_23_P145631	0.0884794	0.000350046	0.449439	SLC22A16	A_24_P919084	0.00720714	0.0477896	0.388376	0.00231563
ABL2	A_23_P138099	0.0887748	0.000355929	0.250589	FTH1	A_32_P111565	0.00776732	0.0510362	0.0012529	0.781944
CCND1	A_23_P202837	0.0887748	0.000353948	0.422524	POF1B	A_23_P159764	0.00780007	0.0510362	0.0111739	0.0881009
AVPR2	A_23_P346798	0.0891145	0.00036808	0.0851456	PCNT	A_24_P8350	0.00807654	0.0523175	0.00772865	0.132556
ABHD7	A_23_P43898	0.0891145	0.000371211	0.11737	TBRG1	A_24_P21752	0.00814474	0.0523175	0.133869	0.00772687
NCR3	A_23_P251881	0.0891145	0.000371488	0.181487	SLC7A1	A_24_P253251	0.00828674	0.0523175	0.0195626	0.0539334
SPIB	A_23_P39067	0.0891145	0.000363131	0.327984	SERPINB13	A_23_P119015	0.00828835	0.0523175	0.00774163	0.136317
CES4	A_23_P374892	0.0891145	0.000369572	0.38309	DEFB4	A_23_P157628	0.00830874	0.0523175	0.0212209	0.04987
SYNPO2	A_23_P310094	0.0891145	0.000370185	0.825766	KIFAP3	A_23_P62920	0.00831362	0.0523175	0.00120043	0.882188
NAPSA	A_32_P107029	0.0894878	0.00037542	0.169059	S100A8	A_23_P434809	0.00842021	0.052653	0.0186251	0.0576953
LAX1	A_24_P291278	0.0906266	0.000382604	0.154764	PDZK1IP1	A_23_P160920	0.00856021	0.0531917	0.00418182	0.261868
SOX9	A_23_P26847	0.0907624	0.000385587	0.682963	MMP1	A_32_P429083	0.00883374	0.0545483	0.623916	0.00181967
MMRN2	A_23_P150057	0.0923063	0.000394597	0.0150665	IL8	A_32_P87013	0.00899279	0.0551856	0.0196126	0.0590851
ECSM2	A_23_P72651	0.0925873	0.00040445	0.18831	TAGLN	A_23_P87011	0.00958008	0.0584266	0.0457442	0.0272419
WDR31	A_23_P251324	0.0925873	0.000402442	0.203565	STXBP1	A_23_P135310	0.00989092	0.0594367	0.0116759	0.11072
SP100	A_24_P916816	0.0925873	0.000400645	0.24506	C1orf42	A_24_P191047	0.00990423	0.0594367	0.144547	0.00895745
A_32_P180185	A_32_P180185	0.0925873	0.000405632	0.583066	ADAMTS2	A_23_P321307	0.00992617	0.0594367	0.00218689	0.593567
KCNA5	A_23_P417173	0.0937447	0.000415243	0.053936	GPSM3	A_24_P230521	0.0101969	0.0606399	0.0335581	0.0398976
THC2280976	A_32_P58437	0.0937447	0.000419153	0.0751762	CLDN7	A_23_P164284	0.0102676	0.0606399	0.00527549	0.255823
LOC646686	A_24_P937649	0.0937447	0.000418198	0.0853655	SLC2A4RG	A_23_P102571	0.0103112	0.0606399	0.0169554	0.0799858
TMEM105	A_32_P919718	0.0937447	0.000423148	0.212328	SULT2B1	A_23_P107981	0.0105229	0.0610084	0.0232271	0.0597713
ENST00000371030	A_32_P206479	0.0937447	0.000420716	0.301976	SMS	A_24_P305764	0.0105352	0.0610084	0.0490248	0.0283567
AL525862	A_32_P97046	0.0937991	0.000431993	0.0148231	SAPS1	A_23_P119448	0.0105591	0.0610084	0.302909	0.00460144
LOC441208	A_24_P145009	0.0937991	0.00044257	0.0218362	RPL37A	A_23_P142724	0.0107359	0.0616689	0.0399465	0.0355659
KCNA3	A_23_P201138	0.0937991	0.000439351	0.0240751	KDELR2	A_23_P19936	0.0108221	0.0618049	0.00602139	0.238133
CFP	A_23_P22444	0.0937991	0.000431419	0.337381	COL4A1	A_23_P65240	0.0109068	0.0618049	0.00169734	0.852412
PRKCB1	A_23_P206585	0.0937991	0.000439844	0.404233	SEMA3C	A_23_P256473	0.0109638	0.0618049	0.00565056	0.257596
CLEC10A	A_23_P141505	0.0937991	0.000436053	0.595612	FSTL1	A_23_P212696	0.0110634	0.0618049	0.0029314	0.501744
RNF36	A_24_P50543	0.0937991	0.000429975	0.760343	DSG3	A_23_P153120	0.0110723	0.0618049	0.0208487	0.070613
SMARCA3	A_24_P277155	0.0937991	0.000443318	0.902272	IVL	A_23_P353524	0.0114768	0.0637025	0.07221	0.0212493
ENST00000377515	A_23_P361679	0.0940319	0.000458853	0.0058253	ARL14	A_23_P92161	0.0117563	0.0648895	0.00237584	0.664036
DDIT4	A_23_P104318	0.0940319	0.000460973	0.0316215	MLLT7	A_23_P217487	0.0121641	0.0667675	0.699129	0.00234727
C1orf67	A_32_P87531	0.0940319	0.000466889	0.0493682	SEMA4D	A_24_P261169	0.0128312	0.0700399	0.0100373	0.173909
ENST00000311695	A_32_P188825	0.0940319	0.000457063	0.0847823	SLC9A3R1	A_23_P308519	0.012922	0.0701479	0.00385017	0.457093
ZNF573	A_23_P339079	0.0940319	0.000466395	0.112393	DMKN	A_23_P320261	0.0130223	0.0703061	0.0281994	0.0629699
BC032907	A_24_P870362	0.0940319	0.000457447	0.118962	MGC3207	A_24_P279797	0.0135898	0.072642	0.00700221	0.26644
THC2407434	A_24_P565390	0.0940319	0.000450678	0.175541	AK021531	A_24_P503729	0.013602	0.072642	0.00703716	0.265393
ENST00000374472	A_32_P48054	0.0940319	0.000464188	0.183489	HOP	A_23_P254507	0.0137243	0.0729011	0.0248906	0.0758156
GIMAP8	A_24_P132383	0.0940319	0.000458103	0.453175	PDE4DIP	A_24_P253100	0.0138967	0.0733395	0.00473832	0.404068
AK056689	A_24_P548060	0.0962805	0.00048061	0.155978	SLPI	A_24_P190472	0.0139553	0.0733395	0.00592936	0.324482
FAM27E2	A_24_P458479	0.096448	0.000489129	0.0367221	POF1B	A_24_P250815	0.0141092	0.073756	0.0261049	0.0746454
ZC3H12D	A_24_P187826	0.096448	0.000485137	0.111299	AEBP1	A_23_P157299	0.0142313	0.0739982	0.0124817	0.157685
NCF1	A_32_P116203	0.096448	0.000487715	0.385433	RAB25	A_23_P115091	0.0143053	0.0739982	0.00680295	0.291062
HOXB9	A_23_P27013	0.0964624	0.000497843	0.0125927	GPX7	A_23_P73972	0.0146372	0.0753204	0.0115824	0.175569
TSPAN19	A_23_P2322	0.0964624	0.000492055	0.0227082	YWHAH	A_23_P103070	0.0148624	0.0760613	0.0127184	0.162749
M69012	A_24_P127159	0.0964624	0.000497207	0.0974906	DKK3	A_24_P261417	0.0149351	0.0760613	0.00378414	0.550103
TANC2	A_23_P218346	0.0964624	0.000499447	0.214508	DKK3	A_23_P162047	0.0150737	0.0763735	0.00271902	0.773857
THC2308938	A_32_P99032	0.0967485	0.000506066	0.211341	EPPK1	A_23_P83388	0.0158583	0.0795501	0.00597528	0.373547
CCL21	A_23_P112470	0.0967485	0.000503531	0.243198	TPM1	A_23_P363344	0.0159914	0.0795501	0.161808	0.0139292
WDR68	A_23_P422268	0.0984492	0.000531366	0.0482665	AKR1B10	A_23_P93641	0.0159995	0.0795501	0.049683	0.0453915
ENST00000377492	A_23_P348979	0.0984492	0.00053121	0.0730261	KRT2	A_23_P116850	0.0160227	0.0795501	0.0423692	0.0533172
RGS5	A_23_P46045	0.0984492	0.000530856	0.12339	AGPAT2	A_32_P26103	0.0162351	0.0798592	0.00756223	0.303336
CCL15	A_23_P218369	0.0984492	0.000527492	0.179495	TMEM40	A_23_P29551	0.0162467	0.0798592	0.167926	0.0136716
CCR6	A_24_P234921	0.0984492	0.000534472	0.20028	LLGL2	A_23_P129738	0.0168481	0.0818459	0.0137607	0.174056
DARC	A_23_P115161	0.0984492	0.000541102	0.277777	RPL37A	A_32_P783	0.0168825	0.0818459	0.0263955	0.0909561
CD79B	A_23_P207201	0.0984492	0.000540467	0.282942	CALD1	A_24_P255524	0.0168994	0.0818459	0.00641378	0.37476
GPRC5C	A_23_P346670	0.0984492	0.000540853	0.365709	DUOX1	A_24_P316586	0.0171678	0.0825778	0.0978533	0.0250192
LY9	A_24_P324674	0.0984492	0.000517587	0.598681	LEPREL2	A_23_P87752	0.0172177	0.0825778	0.426092	0.00576518
HSH2D	A_23_P153372	0.0984492	0.000533824	0.705178	FADS3	A_23_P64404	0.018504	0.0883187	0.00660385	0.404629
BC044628	A_32_P117453	0.0989024	0.000550774	0.00405074	IMPDH2	A_24_P166042	0.0188002	0.0890061	0.0196246	0.138712
PRAME	A_24_P216361	0.0989024	0.000552877	0.010856	FTH1	A_32_P342064	0.0188282	0.0890061	0.00287448	0.948666
MMRN1	A_23_P18539	0.0989024	0.000554097	0.211507	RBP7	A_24_P165423	0.019438	0.0914512	0.0528552	0.0535524
ZBP1	A_23_P259141	0.0989024	0.000550984	0.354861	HTRA1	A_23_P97990	0.0196712	0.0921098	0.00427338	0.671674
ARHGEF15	A_24_P359007	0.0989427	0.00056354	0.00665872	PRKAB2	A_24_P917711	0.0200626	0.0934995	0.0223728	0.13129
ERGIC1	A_24_P97770	0.0989427	0.00056695	0.00727951	FTH1	A_32_P820503	0.0201787	0.0935987	0.00391627	0.755113
PCDHA1	A_24_P146138	0.0989427	0.000567145	0.0435432	PTK6	A_23_P56978	0.0203995	0.0940224	0.308802	0.0096994
ZNF540	A_23_P90542	0.0989427	0.000569891	0.0578347	FLJ23447	A_23_P433798	0.0204603	0.0940224	0.00354574	0.847684
ENST00000381158	A_32_P77831	0.0989427	0.00057055	0.117406	C9orf5	A_24_P12904	0.0209101	0.0956444	0.0109305	0.282081
CAMK2N1	A_24_P117620	0.0989427	0.000572835	0.158487	S100A9	A_23_P23048	0.0215281	0.0978348	0.0242897	0.131352
CCDC69	A_24_P97825	0.0989427	0.000558618	0.51576	RHO	A_23_P57950	0.021587	0.0978348	0.0072778	0.439796
IL27RA	A_23_P27606	0.0989427	0.00057534	0.539947	KLK7	A_23_P39056	0.022012	0.0988838	0.0989838	0.0330849
BLR1	A_24_P252945	0.0991822	0.000579366	0.229724	EPOR	A_23_P381954	0.0220187	0.0988838	0.00441674	0.741732
FAM112A	A_23_P57020	0.0994844	0.000583773	0.256456	COL7A1	A_23_P144071	0.0223261	0.0998108	0.0264629	0.125831
ZBTB34	A_24_P238365	0.099893	0.000595652	0.212016
STC2	A_23_P416395	0.099893	0.000597137	0.235927
INSIG2	A_23_P102454	0.099893	0.000593568	0.459043
U09197	A_24_P937240	0.099893	0.000599432	0.51634
EXOC6	A_23_P169576	0.099893	0.000589571	0.945127
