# Supplementary material for: Prognostic modeling of oral cancer by gene profiles and clinicopathological co-variables
Source: Oncotarget. 2017 Jul 26;8(35):59312–23. doi: 10.18632/oncotarget.19576 (PMC5601734; doi:10.18632/oncotarget.19576)
Supplement: Supplementary file 3 [file oncotarget-08-59312-s003.xlsx]

## Sheet: Suppl Table 2 - qPCR assays
Supplementary Table 2: Selected gene signature and qPCR assays
Type of gene	Ensembl gene ID	Chromosome name	Band	Associated Gene name	Description	Taqman assay technical validation (TLDA.v1)	Taqman assay final signature (after technical validation) (TLDA.v2)
LNMsig	ENSG00000148848	10	q26.2	ADAM12	ADAM metallopeptidase domain 12 [Source:HGNC Symbol;Acc:HGNC:190]	Hs01106101_m1	Hs01106101_m1
Ossig	ENSG00000129467	14	q12	ADCY4	adenylate cyclase 4 [Source:HGNC Symbol;Acc:HGNC:235]	Hs00934099_m1	Hs00934099_m1
Ossig	ENSG00000116748	1	p13.2	AMPD1	adenosine monophosphate deaminase 1 [Source:HGNC Symbol;Acc:HGNC:468]	Hs00921502_m1	Hs00921502_m1
Ossig	ENSG00000109321	4	q13.3	AREG	amphiregulin [Source:HGNC Symbol;Acc:HGNC:651]	Hs00950669_m1	Hs00950669_m1
Ossig	ENSG00000118520	6	q23.2	ARG1	arginase 1 [Source:HGNC Symbol;Acc:HGNC:663]	NA	Hs00968979_m1
Ossig	ENSG00000033627	17	q21.2	ATP6V0A1	ATPase, H+ transporting, lysosomal V0 subunit a1 [Source:HGNC Symbol;Acc:HGNC:865]	Hs00193110_m1	Hs00193110_m1
Ossig	ENSG00000160345	9	q34.3	C9orf116	chromosome 9 open reading frame 116 [Source:HGNC Symbol;Acc:HGNC:28435]	Hs01077891_m1	Hs01077891_m1
Ossig	ENSG00000179058	9	q34.11	C9orf50	chromosome 9 open reading frame 50 [Source:HGNC Symbol;Acc:HGNC:23677]	Hs01368756_m1	NA
Ossig/LNMsig	ENSG00000122786	7	q33	CALD1	caldesmon 1 [Source:HGNC Symbol;Acc:HGNC:1441]	Hs00921982_m1	Hs00921982_m1
Ossig	ENSG00000129993	16	q24.3	CBFA2T3	core-binding factor, runt domain, alpha subunit 2; translocated to, 3 [Source:HGNC Symbol;Acc:HGNC:1537]	NA	Hs00602520_m1
Ossig	ENSG00000168071	11	q13.1	CCDC88B	coiled-coil domain containing 88B [Source:HGNC Symbol;Acc:HGNC:26757]	Hs00989954_mH	Hs00989954_mH
Ossig/LNMsig	ENSG00000110092	11	q13.3	CCND1	cyclin D1 [Source:HGNC Symbol;Acc:HGNC:1582]	Hs00765553_m1	Hs00765553_m1
Ossig	ENSG00000136807	9	q34.11	CDK9	cyclin-dependent kinase 9 [Source:HGNC Symbol;Acc:HGNC:1780]	Hs00977896_g1	NA
Ossig	ENSG00000147889	9	p21.3	CDKN2A	cyclin-dependent kinase inhibitor 2A [Source:HGNC Symbol;Acc:HGNC:1787]	NA	Hs00923894_m1
Ossig	ENSG00000163815	3	p21.31	CLEC3B	C-type lectin domain family 3, member B [Source:HGNC Symbol;Acc:HGNC:11891]	Hs00162844_m1	Hs00162844_m1
LNMsig	ENSG00000060718	1	p21.1	COL11A1	collagen, type XI, alpha 1 [Source:HGNC Symbol;Acc:HGNC:2186]	Hs01097664_m1	Hs01097664_m1
Ossig	ENSG00000188153	X	q22.3	COL4A5	collagen, type IV, alpha 5 [Source:HGNC Symbol;Acc:HGNC:2207]	Hs00166712_m1	Hs00166712_m1
LNMsig	ENSG00000130635	9	q34.3	COL5A1	collagen, type V, alpha 1 [Source:HGNC Symbol;Acc:HGNC:2209]	Hs00609133_m1	Hs00609133_m1
LNMsig	ENSG00000142156	21	q22.3	COL6A1	collagen, type VI, alpha 1 [Source:HGNC Symbol;Acc:HGNC:2211]	Hs01095585_m1	Hs01095585_m1
Ossig	ENSG00000085733	11	q13.3	CTTN	cortactin [Source:HGNC Symbol;Acc:HGNC:3338]	Hs01124225_m1	Hs01124225_m1
Ossig	ENSG00000156234	4	q21.1	CXCL13	chemokine (C-X-C motif) ligand 13 [Source:HGNC Symbol;Acc:HGNC:10639]	Hs00757930_m1	Hs00757930_m1
LNMsig	ENSG00000176797	8	p23.1	DEFB103A	defensin, beta 103A [Source:HGNC Symbol;Acc:HGNC:15967]	Hs00218678_m1	Hs00218678_m1
Ossig	ENSG00000100664	14	q32.32	EIF5	eukaryotic translation initiation factor 5 [Source:HGNC Symbol;Acc:HGNC:3299]	Hs01028813_g1	Hs01028813_g1
LNMsig	ENSG00000110723	11	q22.3	EXPH5	exophilin 5 [Source:HGNC Symbol;Acc:HGNC:30578]	Hs00323579_m1	Hs00323579_m1
LNMsig	ENSG00000115414	2	q35	FN1	fibronectin 1 [Source:HGNC Symbol;Acc:HGNC:3778]	Hs00415008_m1	Hs00415008_m1
HKG	ENSG00000111640	12	p13.31	GAPDH	glyceraldehyde-3-phosphate dehydrogenase [Source:HGNC Symbol;Acc:HGNC:4141]	Hs99999905_m1	Hs99999905_m1
HKG	ENSG00000169919	7	q11.21	GUSB	glucuronidase, beta [Source:HGNC Symbol;Acc:HGNC:4696]	Hs00939627_m1	Hs00939627_m1
LNMsig	ENSG00000169429	4	q13.3	IL8	interleukin 8 [Source:HGNC Symbol;Acc:HGNC:6025]	Hs00174103_m1	Hs00174103_m1
Ossig	ENSG00000163083	2	q14.2	INHBB	inhibin, beta B [Source:HGNC Symbol;Acc:HGNC:6067]	Hs00173582_m1	Hs00173582_m1
Ossig	ENSG00000176842	16	q12.2	IRX5	iroquois homeobox 5 [Source:HGNC Symbol;Acc:HGNC:14361]	Hs04334749_m1	Hs04334749_m1
Ossig	ENSG00000174718	12	p11.21	KIAA1551	KIAA1551 [Source:HGNC Symbol;Acc:HGNC:25559]	Hs01028589_m1	Hs01028589_m1
Ossig	ENSG00000134545	12	p13.2	KLRC1	killer cell lectin-like receptor subfamily C, member 1 [Source:HGNC Symbol;Acc:HGNC:6374]	Hs00970274_m1	Hs00970274_m1
LNMsig	ENSG00000118058	11	q23.3	KMT2A	lysine (K)-specific methyltransferase 2A [Source:HGNC Symbol;Acc:HGNC:7132]	Hs00610538_m1	Hs00610538_m1
LNMsig	ENSG00000108244	17	q21.2	KRT23	keratin 23, type I [Source:HGNC Symbol;Acc:HGNC:6438]	Hs00210096_m1	Hs00210096_m1
Ossig	ENSG00000204583	12	q24.33	LRCOL1	leucine rich colipase-like 1 [Source:HGNC Symbol;Acc:HGNC:44160]	Hs01113075_m1	Hs01113075_m1
LNMsig	ENSG00000139329	12	q21.33	LUM	lumican [Source:HGNC Symbol;Acc:HGNC:6724]	Hs00929860_m1	Hs00929860_m1
LNMsig	ENSG00000213401	X	q28	MAGEA12	melanoma antigen family A, 12 [Source:HGNC Symbol;Acc:HGNC:6799]	Hs04176236_m1	NA
LNMsig	ENSG00000149573	11	q23.3	MPZL2	myelin protein zero-like 2 [Source:HGNC Symbol;Acc:HGNC:3496]	Hs01083647_m1	Hs01083647_m1
Ossig	ENSG00000133055	1	q32.1	MYBPH	myosin binding protein H [Source:HGNC Symbol;Acc:HGNC:7552]	Hs00192226_m1	Hs00192226_m1
Ossig	ENSG00000133026	17	p13.1	MYH10	myosin, heavy chain 10, non-muscle [Source:HGNC Symbol;Acc:HGNC:7568]	Hs00992055_m1	NA
Ossig	ENSG00000104419	8	q24.22	NDRG1	N-myc downstream regulated 1 [Source:HGNC Symbol;Acc:HGNC:7679]	Hs00608387_m1	Hs00608387_m1
LNMsig	ENSG00000122884	10	q22.1	P4HA1	prolyl 4-hydroxylase, alpha polypeptide I [Source:HGNC Symbol;Acc:HGNC:8546]	Hs00914594_m1	Hs00914594_m1
Ossig	ENSG00000110435	11	p13	PDHX	pyruvate dehydrogenase complex, component X [Source:HGNC Symbol;Acc:HGNC:21350]	Hs00185790_m1	Hs00185790_m1
Ossig	ENSG00000154330	9	q21.11	PGM5	phosphoglucomutase 5 [Source:HGNC Symbol;Acc:HGNC:8908]	Hs00222671_m1	Hs00222671_m1
Ossig	ENSG00000110777	11	q23.1	POU2AF1	POU class 2 associating factor 1 [Source:HGNC Symbol;Acc:HGNC:9211]	NA	Hs01573371_m1
Ossig	ENSG00000185686	22	q11.22	PRAME	preferentially expressed antigen in melanoma [Source:HGNC Symbol;Acc:HGNC:9336]	Hs01022301_m1	Hs01022301_m1
Ossig	ENSG00000127329	12	q15	PTPRB	protein tyrosine phosphatase, receptor type, B [Source:HGNC Symbol;Acc:HGNC:9665]	Hs01549049_m1	Hs01549049_m1
LNMsig	ENSG00000143248	1	q23.3	RGS5	regulator of G-protein signaling 5 [Source:HGNC Symbol;Acc:HGNC:10001]	Hs01555176_m1	Hs01555176_m1
HKG	ENSG00000174444	15	q22.31	RPL4	ribosomal protein L4 [Source:HGNC Symbol;Acc:HGNC:10353]	Hs03044647_g1	Hs03044647_g1
HKG	ENSG00000089157	12	q24.23	RPLP0	ribosomal protein, large, P0 [Source:HGNC Symbol;Acc:HGNC:10371]	Hs99999902_m1	Hs99999902_m1
LNMsig	ENSG00000166922	15	q13.3	SCG5	secretogranin V [Source:HGNC Symbol;Acc:HGNC:10816]	Hs00161638_m1	Hs00161638_m1
Ossig	ENSG00000007908	1	q24.2	SELE	selectin E [Source:HGNC Symbol;Acc:HGNC:10718]	Hs00950401_m1	Hs00950401_m1
Ossig	ENSG00000174175	1	q24.2	SELP	selectin P (granule membrane protein 140kDa, antigen CD62) [Source:HGNC Symbol;Acc:HGNC:10721]	Hs00927900_m1	Hs00927900_m1
LNMsig	ENSG00000197632	18	q21.33	SERPINB2	serpin peptidase inhibitor, clade B (ovalbumin), member 2 [Source:HGNC Symbol;Acc:HGNC:8584]	Hs01010736_m1	Hs01010736_m1
LNMsig	ENSG00000149257	11	q13.5	SERPINH1	serpin peptidase inhibitor, clade H (heat shock protein 47), member 1, (collagen binding protein 1) [Source:HGNC Symbol;Acc:HGNC:1546]	NA	Hs01060397_g1
Ossig	ENSG00000148942	11	p14.2	SLC5A12	solute carrier family 5 (sodium/monocarboxylate cotransporter), member 12 [Source:HGNC Symbol;Acc:HGNC:28750]	Hs01054637_m1	Hs01054637_m1
Ossig	ENSG00000198021	X	q27.2	SPANXA1	sperm protein associated with the nucleus, X-linked, family member A1 [Source:HGNC Symbol;Acc:HGNC:11218]	Hs03007483_gH	Hs03007483_gH
Ossig	ENSG00000122711	9	p13.3	SPINK4	serine peptidase inhibitor, Kazal type 4 [Source:HGNC Symbol;Acc:HGNC:16646]	Hs00205508_m1	NA
LNMsig	ENSG00000152377	5	q31.2	SPOCK1	sparc/osteonectin, cwcv and kazal-like domains proteoglycan (testican) 1 [Source:HGNC Symbol;Acc:HGNC:11251]	Hs00928769_m1	Hs00928769_m1
Ossig	ENSG00000159516	1	q21.3	SPRR2G	small proline-rich protein 2G [Source:HGNC Symbol;Acc:HGNC:11267]	Hs00972901_s1	Hs00972901_s1
Ossig	ENSG00000172403	4	q26	SYNPO2	synaptopodin 2 [Source:HGNC Symbol;Acc:HGNC:17732]	Hs00326493_m1	Hs00326493_m1
Ossig	ENSG00000170921	17	q23.2	TANC2	tetratricopeptide repeat, ankyrin repeat and coiled-coil containing 2 [Source:HGNC Symbol;Acc:HGNC:30212]	Hs00229073_m1	Hs00229073_m1
Ossig	ENSG00000100721	14	q32.13	TCL1A	T-cell leukemia/lymphoma 1A [Source:HGNC Symbol;Acc:HGNC:11648]	NA	Hs00951350_m1
LNMsig	ENSG00000150779	11	q23.1	TIMM8B	translocase of inner mitochondrial membrane 8 homolog B (yeast) [Source:HGNC Symbol;Acc:HGNC:11818]	Hs02339636_g1	Hs02339636_g1
Ossig	ENSG00000114854	3	p21.1	TNNC1	troponin C type 1 (slow) [Source:HGNC Symbol;Acc:HGNC:11943]	Hs00896999_g1	Hs00896999_g1
Ossig	ENSG00000168477	6	p21.32	TNXB	tenascin XB [Source:HGNC Symbol;Acc:HGNC:11976]	Hs00954865_m1	Hs00954865_m1
Ossig	ENSG00000146242	6	q14.1	TPBG	trophoblast glycoprotein [Source:HGNC Symbol;Acc:HGNC:12004]	Hs00907219_m1	NA
LNMsig	ENSG00000140416	15	q22.2	TPM1	tropomyosin 1 (alpha) [Source:HGNC Symbol;Acc:HGNC:12010]	Hs00165966_m1	Hs00165966_m1
Ossig	ENSG00000110900	12	p11.21	TSPAN11	tetraspanin 11 [Source:HGNC Symbol;Acc:HGNC:30795]	Hs01391666_m1	Hs01391666_m1
Ossig	ENSG00000112715	6	p21.1	VEGFA	vascular endothelial growth factor A [Source:HGNC Symbol;Acc:HGNC:12680]	Hs00900055_m1	Hs00900055_m1
