# Supplementary material for: Prognostic modeling of oral cancer by gene profiles and clinicopathological co-variables
Source: Oncotarget. 2017 Jul 26;8(35):59312–23. doi: 10.18632/oncotarget.19576 (PMC5601734; doi:10.18632/oncotarget.19576)
Supplement: Supplementary file 5 [file oncotarget-08-59312-s005.xlsx]

## Sheet: Suppl Table 6 - FDRs PCR data
Supplementary Table 4: Coefficient estimates and false discovery rates of qPCR results of the gene signatures
	Overall survival						Lymph node metastasis						Disease free survival
Gene	Univariate estimate	Estimate 95%CI		p-value	FDR	Ridge estimate*	Univariate estimate	Estimate 95%CI		p-value	FDR	Ridge estimate*	Univariate estimate	Estimate 95%CI		p-value	FDR	Ridge estimate*
ADAM12	-0.0488378	-0.269434	0.171759	0.66435			-0.246007	-0.516978	0.00950063	0.0650544	0.0954132	0.0207164	-0.0506349	-0.282938	0.181668	0.669225
ADCY4	0.446807	0.137581	0.756034	0.00462589	0.0308392	0.0381239	0.384826	-0.0214649	0.817145	0.0698527			0.526569	0.196593	0.856545	0.00176198	0.0167278	0.0657895
AMPD1	0.0754337	-0.0208621	0.171729	0.124699	0.262524	0.00437342	-0.0375429	-0.155498	0.0784643	0.52641			0.0653071	-0.0354898	0.166104	0.204129	0.371144	-0.0193208
AREG	-0.00789632	-0.180554	0.164761	0.928576	0.952385	0.00443062	-0.218647	-0.446972	-0.00801587	0.048736			-0.137417	-0.331269	0.0564345	0.164719	0.326347	-0.0258431
ARG1	0.00954986	-0.0705444	0.0896442	0.815224	0.871969	-0.000556633	0.123601	0.0266743	0.229048	0.01594			-0.0345845	-0.115381	0.0462123	0.401498	0.501872	-0.0492509
ATP6V0A1	0.0974669	-0.282215	0.477149	0.614869	0.819825	0.00823197	0.321719	-0.12344	0.798646	0.166692			0.0947483	-0.30832	0.497817	0.644997	0.697294	0.0254951
C9orf116	-0.299518	-0.599424	0.000388619	0.0502976	0.118347	-0.0545646	-0.208946	-0.574364	0.144548	0.251346			-0.288362	-0.609244	0.032521	0.0781835	0.208489	-0.0751346
CALD1	-0.00548088	-0.352656	0.341694	0.975316	0.975316	-0.00585806	-0.514673	-0.963917	-0.0948372	0.0194563	0.0389125	-0.0713647	-0.158554	-0.516924	0.199816	0.385861	0.497885	-0.0428655
CBFA2T3	0.465758	0.201935	0.729581	0.00053986	0.0053986	0.0423852	0.356793	0.0343345	0.702341	0.0349753			0.495622	0.230532	0.760713	0.000247901	0.00495803	0.067053
CCDC88B	0.305631	0.022774	0.588488	0.0341947	0.113982	0.0321	0.252691	-0.072846	0.594037	0.134482			0.43793	0.149339	0.726521	0.0029376	0.0167863	0.0990188
CCND1	-0.0774043	-0.293619	0.13881	0.48289	0.666055	-0.00150407	-0.250791	-0.541661	0.0243819	0.0801958	0.110269	-0.0800233	-0.130429	-0.365329	0.104471	0.276472	0.418113	-0.0132095
CDKN2A	0.0173995	-0.0757533	0.110552	0.714298	0.84035	0.0107535	-0.0580917	-0.17365	0.0555632	0.318353			0.0122483	-0.0870896	0.111586	0.809042	0.809042	0.0145473
CLEC3B	0.252324	0.00885934	0.49579	0.0422262	0.118347	0.0168604	0.4412	0.144072	0.766066	0.00512962			0.38433	0.121482	0.647177	0.00415941	0.0207971	0.0444829
COL11A1	-0.101186	-0.223606	0.0212343	0.105233			-0.0968185	-0.233081	0.0318163	0.148059	0.171437	0.0284259	-0.0667866	-0.194036	0.0604632	0.30363
COL4A5	-0.105735	-0.321346	0.109876	0.336471	0.539369	-0.0202524	-0.198741	-0.487809	0.0695041	0.158258			-0.104577	-0.337042	0.127887	0.37793	0.497885	-0.00682781
COL5A1	-0.0848474	-0.306086	0.136391	0.45225			-0.29762	-0.581493	-0.0322511	0.0323863	0.059375	-0.011667	-0.171869	-0.405424	0.061686	0.149217
COL6A1	-0.0198078	-0.286619	0.247004	0.884312			-0.237181	-0.56415	0.0738859	0.141822	0.171437	0.0326961	-0.0285527	-0.307922	0.250817	0.841233
CTTN	-0.114137	-0.3284	0.100127	0.296458	0.51558	-0.0177861	0.0899941	-0.176241	0.361035	0.508484			-0.249178	-0.471786	-0.0265706	0.0282421	0.102699	-0.0774228
CXCL13	0.15589	0.0245519	0.287229	0.0199997	0.0889331	0.0239948	0.0886516	-0.0784395	0.261183	0.302694			0.122203	-0.0193133	0.26372	0.0905546	0.226386	0.0069153
DEFB103	0.0615382	-0.0153639	0.13844	0.116789			0.128402	0.0251333	0.240225	0.01863	0.0389125	0.0770447	-0.030242	-0.118255	0.0577711	0.500655
EIF5	0.147737	-0.263051	0.558526	0.480879	0.666055	0.0193815	-0.00703751	-0.473941	0.458347	0.976152			0.134008	-0.300284	0.568299	0.545326	0.623229	0.0355045
EXPH5	0.255414	-0.0225091	0.533338	0.0716673			0.539039	0.231954	0.885798	0.00114356	0.00838612	0.134086	0.17614	-0.105274	0.457554	0.219911
FN1	-0.127375	-0.297887	0.043138	0.143163			-0.397313	-0.645183	-0.171831	0.000928901	0.00838612	-0.0983297	-0.21478	-0.395258	-0.034302	0.0196755
IL8	-0.125314	-0.295478	0.0448498	0.148914			-0.0911796	-0.283832	0.0952032	0.341486	0.375634	-0.0279554	-0.155875	-0.342944	0.0311941	0.10244
INHBB	-0.047945	-0.261972	0.166082	0.660619	0.827521	-0.0312243	-0.0355189	-0.310819	0.237927	0.798427			0.0316871	-0.190608	0.253982	0.779951	0.799949	-0.022522
IRX5	0.104157	-0.163329	0.371643	0.445347	0.659774	0.0213439	0.161025	-0.150066	0.481018	0.313871			0.18053	-0.112258	0.473318	0.226857	0.378095	0.0447674
KIAA1551	0.331978	2.61515e-05	0.66393	0.0499819	0.118347	0.037112	0.224813	-0.142196	0.606783	0.235533			0.238798	-0.103349	0.580946	0.171332	0.326347	0.0228645
KLRC1	0.144992	0.0129759	0.277009	0.0313494	0.113982	0.026557	-0.169156	-0.371861	0.0180169	0.0857909			0.0927784	-0.0633925	0.248949	0.24427	0.390832	-0.00160477
KMT2A	0.32221	-0.170301	0.814721	0.199756			0.15089	-0.395524	0.704587	0.588445	0.588445	0.0422128	0.265136	-0.228888	0.759159	0.292852
KRT23	-0.0069844	-0.138452	0.124483	0.917069			0.274154	0.103989	0.466541	0.00283122	0.0155717	0.116952	-0.0256707	-0.163593	0.112251	0.715262
LRCOL1	0.193222	0.0839365	0.302508	0.000529623	0.0053986	0.0761255	-0.0544313	-0.191603	0.0807791	0.431266			0.131703	0.0154558	0.247949	0.0263812	0.102699	0.0730423
LUM	0.0190057	-0.240692	0.278703	0.885944			-0.140254	-0.45614	0.16484	0.371161	0.388835	-0.00892553	0.113694	-0.142385	0.369772	0.384199
MPZL2	0.258355	0.0234778	0.493233	0.0310933			0.37561	0.0927642	0.68317	0.0120477	0.0331313	0.0307066	0.198846	-0.0460682	0.44376	0.111543
MYBPH	0.028316	-0.0295008	0.0861329	0.337106	0.539369	-0.000200186	-0.0768233	-0.151599	-0.00468767	0.0395304			0.0147724	-0.0463768	0.0759215	0.635866	0.697294	-0.0222461
NDRG1	-0.0398166	-0.276699	0.197066	0.741821	0.847796	0.0086077	-0.121237	-0.401827	0.153193	0.388773			-0.0895678	-0.338729	0.159594	0.481083	0.583131	0.0108545
P4HA1	-0.0291674	-0.40868	0.350345	0.880266			-0.682779	-1.17782	-0.232507	0.00440298	0.0161443	-0.0887622	-0.247257	-0.643212	0.148698	0.220984
PDHX	-0.233129	-0.662716	0.196458	0.287493	0.51558	-0.0347461	-0.0693569	-0.57494	0.430189	0.784916			-0.235429	-0.686484	0.215626	0.306305	0.42249	-0.0539384
PGM5	0.364928	0.197866	0.531991	1.85794e-05	0.000743176	0.064706	0.0405956	-0.170482	0.255261	0.705849			0.275042	0.0994913	0.450592	0.0021352	0.0167278	0.0358529
POU2AF1	0.145002	0.000304436	0.2897	0.0495199	0.118347	0.0108014	0.119106	-0.0601011	0.305022	0.198015			0.109044	-0.0427701	0.260857	0.159194	0.326347	-0.0257516
PRAME	-0.0098108	-0.0828169	0.0631953	0.792253	0.871969	-0.00798437	0.0664729	-0.0183809	0.15431	0.129276			0.0753885	-8.50918e-05	0.150862	0.0502589	0.154643	0.0659771
PTPRB	0.271227	-0.069546	0.612	0.118767	0.262524	0.0069833	0.103789	-0.274627	0.489328	0.591087			0.194005	-0.167353	0.555364	0.292679	0.418113	-0.0187309
RGS5	0.334973	0.0937926	0.576153	0.00648539			0.368109	0.0193822	0.744661	0.045118	0.0708996	0.128924	0.390275	0.125405	0.655145	0.00387788
SCG5	0.0202517	-0.216166	0.25667	0.866668			-0.311819	-0.621261	-0.0257062	0.0387241	0.0655331	-0.0326097	-0.0235327	-0.265581	0.218516	0.848876
SELE	0.219822	0.0543349	0.385309	0.00922812	0.0527321	0.0313636	0.21248	-0.00436867	0.449621	0.06391			0.293031	0.125798	0.460263	0.000594036	0.00792049	0.0605931
SELP	0.275788	0.120812	0.430763	0.000486884	0.0053986	0.0455813	0.243952	0.0277426	0.478475	0.0325423			0.327682	0.173013	0.482352	3.29045e-05	0.00131618	0.0769955
SERPINB2	-0.0179186	-0.137097	0.101259	0.768235			0.208233	0.0465948	0.385199	0.0153547	0.0375338	0.0753484	-0.0841356	-0.221079	0.052808	0.228526
SERPINH1	0.068065	-0.221222	0.357352	0.64469			-0.556445	-0.957075	-0.193608	0.00411608	0.0161443	-0.104615	-0.157324	-0.429748	0.115101	0.257689
SLC5A12	-0.042694	-0.134082	0.0486937	0.359853	0.55362	-0.0122285	0.0440131	-0.0655958	0.155892	0.433232			0.0495538	-0.0410171	0.140125	0.283563	0.418113	0.0577568
SPANXA	-0.0134559	-0.0801598	0.0532481	0.692567	0.839475	0.00200693	0.0351303	-0.0468161	0.11879	0.402512			0.0146567	-0.0605816	0.0898951	0.702603	0.739582	0.0416978
SPOCK1	-0.0536018	-0.243754	0.13655	0.58061			-0.320967	-0.57012	-0.087494	0.0087338	0.0274491	-0.0448531	-0.202472	-0.401406	-0.00353694	0.0460635
SPRR2G	0.0185522	-0.0646303	0.101735	0.662017	0.827521	-0.00368519	0.182819	0.0679033	0.309456	0.00286166			-0.0301552	-0.120789	0.0604786	0.514331	0.605095	-0.0428135
SYNPO2	0.0994505	-0.0510113	0.249912	0.195157	0.390313	0.00154828	-0.0426584	-0.221086	0.133295	0.634829			0.132314	-0.02946	0.294089	0.108925	0.242055	0.00704487
TANC2	-0.0390319	-0.39191	0.313846	0.828371	0.871969	-0.00475801	-0.427676	-0.871812	-0.00999877	0.0500647			-0.372659	-0.742062	-0.00325624	0.0480144	0.154643	-0.0726246
TCL1A	0.1966	0.0793675	0.313833	0.00101306	0.00810448	0.0564455	0.136792	-0.0134885	0.294407	0.0796214			0.171358	0.0476498	0.295066	0.00662954	0.0294646	0.0582809
TIMM8B	0.170722	-0.175701	0.517144	0.334095			0.319325	-0.0670878	0.725357	0.111533	0.144336	0.0264172	0.19767	-0.170252	0.565592	0.292336
TNNC1	0.0451073	-0.029222	0.119437	0.234275	0.446237	0.00399267	-0.0562862	-0.147032	0.0323659	0.216693			0.0489977	-0.0299381	0.127933	0.223755	0.378095	0.00825319
TNXB	0.235227	0.0370307	0.433423	0.02001	0.0889331	0.0302071	0.221301	-0.0046955	0.463412	0.0616693			0.31106	0.109333	0.512788	0.00250917	0.0167278	0.0561913
TPM1	0.0415738	-0.151899	0.235047	0.673639			-0.452418	-0.731395	-0.199581	0.000785662	0.00838612	-0.114197	-0.0714818	-0.277195	0.134231	0.495837
TSPAN11	0.275724	0.0371589	0.514289	0.0234975	0.0939898	0.0316319	0.145438	-0.165362	0.467077	0.363095			0.255244	-0.00592367	0.516412	0.0554276	0.158365	0.0327208
VEGFA	-0.262395	-0.509682	-0.0151076	0.0375526	0.115547	-0.0381932	-0.0832028	-0.391339	0.219314	0.590357			-0.217309	-0.480501	0.0458823	0.105602	0.242055	-0.0352446
* Confidence intervals are not provided, because methodology to construct these is lacking for logistic ridge regression. In addition, they are likely uninformative (wide) due to collinearity in the variables.
